# Supplementary material for: Salivary Flow Rate and Oral Status in Patients with Primary Sjögren’s Syndrome and Diffuse Cutaneous Systemic Sclerosis: A Cross-Sectional Study
Source: Diagnostics (Basel). 2023 Mar 10;13(6):1057. doi: 10.3390/diagnostics13061057 (PMC10047642; doi:10.3390/diagnostics13061057)
Supplement: Supplementary file 1 [file diagnostics-13-01057-s001.zip]

Archive with 1 entries (1 files):
- diagnostics-2132031-supplementary.pdf
